# Supplementary material for: Tissue-specific alternative splicing separates the catalytic and cell signaling functions of human leucyl-tRNA synthetase
Source: J Biol Chem. 2022 Feb 21;298(4):101757. doi: 10.1016/j.jbc.2022.101757 (PMC8941210; doi:10.1016/j.jbc.2022.101757)
Supplement: Supplemental Tables S1 and S2 [file mmc1.xlsx]

## Sheet: shRNA RNA-seq
Table S1 - ENCODE accessions for shRNA/RNA-seq experiments
Cell Line	Target	Experiment	File
HepG2	AARS	ENCSR547NWD	ENCFF555AMB
HepG2	AATF	ENCSR424YSV	ENCFF751HCX
HepG2	ABCF1	ENCSR610VTA	ENCFF291DXR
HepG2	ACO1	ENCSR511SYK	ENCFF883LPS
HepG2	ADAR	ENCSR104OLN	ENCFF257PXZ
HepG2	AGO1	ENCSR533HXS	ENCFF542ONY
HepG2	AKAP1	ENCSR016IDR	ENCFF622DQB
HepG2	AKAP8	ENCSR958KSY	ENCFF627ECK
HepG2	AKAP8L	ENCSR807ODB	ENCFF197WCU
HepG2	APOBEC3C	ENCSR012DAF	ENCFF437DZP
HepG2	ASCC1	ENCSR193FFA	ENCFF142BQO
HepG2	ATP5C1	ENCSR713OLV	ENCFF013VWX
HepG2	AUH	ENCSR409CSO	ENCFF227HIP
HepG2	BCCIP	ENCSR570CWH	ENCFF828EEG
HepG2	BCLAF1	ENCSR481AYC	ENCFF554SSE
HepG2	BOP1	ENCSR925SYZ	ENCFF111DBS
HepG2	BUD13	ENCSR382QKD	ENCFF102EUV
HepG2	CALR	ENCSR040WAK	ENCFF666ZHO
HepG2	CCAR1	ENCSR081IAO	ENCFF533GAE
HepG2	CCAR2	ENCSR237IWZ	ENCFF336CRM
HepG2	CEBPZ	ENCSR929PXS	ENCFF974AVQ
HepG2	CELF1	ENCSR695XOD	ENCFF005ODQ
HepG2	CIRBP	ENCSR230ORC	ENCFF137DOB
HepG2	CKAP4	ENCSR269SJB	ENCFF032YHW
HepG2	CNOT7	ENCSR274KWA	ENCFF450UZN
HepG2	CPSF6	ENCSR676EKU	ENCFF851IBN
HepG2	CPSF7	ENCSR594DNW	ENCFF570SME
HepG2	CSTF2	ENCSR815JDY	ENCFF920JVC
HepG2	CSTF2T	ENCSR914WQV	ENCFF175PMF
HepG2	DAZAP1	ENCSR840QFR
HepG2	DAZAP1	ENCSR220TBR
HepG2	DDX1	ENCSR070LJO	ENCFF998AUP
HepG2	DDX19B	ENCSR312SFA	ENCFF183ALV
HepG2	DDX21	ENCSR485ZTC	ENCFF424VQJ
HepG2	DDX24	ENCSR300IEW	ENCFF217MOP
HepG2	DDX27	ENCSR210RWL	ENCFF679KDH
HepG2	DDX28	ENCSR222CSF	ENCFF423FVE
HepG2	DDX3X	ENCSR637JLM	ENCFF507IMB
HepG2	DDX47	ENCSR388CNS	ENCFF376SOE
HepG2	DDX5	ENCSR808FBR	ENCFF734CYQ
HepG2	DDX52	ENCSR913ZWR	ENCFF558TSU
HepG2	DDX55	ENCSR964YTW	ENCFF651AXR
HepG2	DDX59	ENCSR598GKQ	ENCFF340JFH
HepG2	DDX6	ENCSR147ZBD	ENCFF476XIK
HepG2	DHX30	ENCSR853PBF	ENCFF485PKI
HepG2	DKC1	ENCSR118KUN	ENCFF841XPZ
HepG2	DNAJC2	ENCSR004OSI	ENCFF851MBU
HepG2	DNAJC21	ENCSR385KOY	ENCFF508JDL
HepG2	EEF2	ENCSR477TRX	ENCFF303ORF
HepG2	EFTUD2	ENCSR620OKS	ENCFF344KYD
HepG2	EIF2S1	ENCSR861ENA	ENCFF819TTB
HepG2	EIF2S2	ENCSR110HAA	ENCFF061HNY
HepG2	EIF3D	ENCSR788HVK	ENCFF531XYG
HepG2	EIF3G	ENCSR778AJO	ENCFF392FLX
HepG2	EIF4A3	ENCSR957EEG	ENCFF507UMT
HepG2	EIF4B	ENCSR313CHR	ENCFF869XKA
HepG2	EIF4G1	ENCSR509LIV	ENCFF717VOB
HepG2	EIF4G2	ENCSR152MON	ENCFF703IEH
HepG2	ESF1	ENCSR060IWW	ENCFF626XJU
HepG2	ETF1	ENCSR840QOH	ENCFF620CVC
HepG2	EWSR1	ENCSR532ZPP	ENCFF179XLL
HepG2	EXOSC9	ENCSR597IYB	ENCFF716FMV
HepG2	FAM120A	ENCSR047VPW	ENCFF532UPZ
HepG2	FASTKD1	ENCSR728BOL	ENCFF720NGU
HepG2	FASTKD2	ENCSR716WZH	ENCFF044ODU
HepG2	FIP1L1	ENCSR116QBU	ENCFF492UQI
HepG2	FKBP4	ENCSR639LKS	ENCFF658FPH
HepG2	FMR1	ENCSR905HID	ENCFF199ZET
HepG2	FTO	ENCSR389HFU	ENCFF998XWM
HepG2	FUBP3	ENCSR755KOM	ENCFF295STW
HepG2	FUS	ENCSR927JXU	ENCFF233WYA
HepG2	FXR1	ENCSR009PPI	ENCFF964FUX
HepG2	G3BP1	ENCSR074UZM	ENCFF280KXO
HepG2	G3BP2	ENCSR945UYL	ENCFF722VEX
HepG2	GEMIN5	ENCSR771QMJ	ENCFF905NLF
HepG2	GNB2L1	ENCSR116YMU	ENCFF077YRP
HepG2	GPKOW	ENCSR968YWY	ENCFF859KVJ
HepG2	GRSF1	ENCSR674KDQ	ENCFF312NYQ
HepG2	GRWD1	ENCSR850FEH	ENCFF368WOK
HepG2	GTF2F1	ENCSR295XKC	ENCFF260MKQ
HepG2	HDGF	ENCSR634KHL	ENCFF657TNG
HepG2	HLTF	ENCSR010ZMZ	ENCFF661RBR
HepG2	HNRNPA0	ENCSR720BPO	ENCFF715JTU
HepG2	HNRNPA1	ENCSR182DAW	ENCFF290IYV
HepG2	HNRNPA2B1	ENCSR769GES	ENCFF961GZL
HepG2	HNRNPAB	ENCSR354XQY	ENCFF212GHT
HepG2	HNRNPC	ENCSR052IYH	ENCFF244XJW
HepG2	HNRNPD	ENCSR660MZN	ENCFF726PZS
HepG2	HNRNPF	ENCSR693MZJ
HepG2	HNRNPK	ENCSR853ZJS	ENCFF146LKU
HepG2	HNRNPL	ENCSR155BMF	ENCFF068JJL
HepG2	HNRNPLL	ENCSR490DYI	ENCFF639MCK
HepG2	HNRNPM	ENCSR995JMS	ENCFF071WXK
HepG2	HNRNPU	ENCSR308IKH	ENCFF266CFG
HepG2	HNRNPUL1	ENCSR689ZJC	ENCFF279PIN
HepG2	HSPD1	ENCSR243IGA	ENCFF694OIJ
HepG2	IGF2BP1	ENCSR708GKW
HepG2	IGF2BP2	ENCSR478FJK	ENCFF112LYM
HepG2	IGF2BP3	ENCSR710NWE	ENCFF429OLI
HepG2	ILF2	ENCSR366FFV	ENCFF993KCP
HepG2	ILF3	ENCSR942MBU	ENCFF972GDR
HepG2	KHDRBS1	ENCSR784FTX	ENCFF177CCV
HepG2	KHSRP	ENCSR850CKU	ENCFF389VNI
HepG2	KIF1C	ENCSR182GKG	ENCFF437BKQ
HepG2	KRR1	ENCSR542ESY	ENCFF463FSB
HepG2	LARP4	ENCSR744PAQ	ENCFF976UWD
HepG2	LARP7	ENCSR624FBY	ENCFF407QHN
HepG2	LIN28B	ENCSR927SLP	ENCFF715DSE
HepG2	LSM11	ENCSR883BXR	ENCFF316XEJ
HepG2	MAGOH	ENCSR746EKS	ENCFF259KYM
HepG2	MARK2	ENCSR105OXX	ENCFF999ZQH
HepG2	MATR3	ENCSR492UFS	ENCFF821MPK
HepG2	METAP2	ENCSR992JGE	ENCFF525CDN
HepG2	MSI2	ENCSR896MMU	ENCFF031CLM
HepG2	MTPAP	ENCSR701GSV	ENCFF642MRD
HepG2	NAA15	ENCSR355OQC	ENCFF140LSH
HepG2	NCBP2	ENCSR030ARO	ENCFF437AEF
HepG2	NELFE	ENCSR939ZRA	ENCFF136ISX
HepG2	NIP7	ENCSR696LLZ	ENCFF717DYQ
HepG2	NKRF	ENCSR517JDK	ENCFF006FHB
HepG2	NOL12	ENCSR643UFV	ENCFF723IIA
HepG2	NONO	ENCSR647NYX	ENCFF810OXT
HepG2	NPM1	ENCSR016XPB	ENCFF628XSC
HepG2	NSUN2	ENCSR629RUG	ENCFF538FBE
HepG2	NUFIP2	ENCSR584JRB	ENCFF999UKI
HepG2	NUP35	ENCSR457WBK	ENCFF999TPX
HepG2	NUSAP1	ENCSR180XTP	ENCFF159IZK
HepG2	PA2G4	ENCSR028YAQ	ENCFF911BRX
HepG2	PABPC1	ENCSR910YNJ	ENCFF719WYQ
HepG2	PABPC4	ENCSR455VZH	ENCFF868MKD
HepG2	PARN	ENCSR825QXH	ENCFF992YHQ
HepG2	PCBP1	ENCSR635FRH	ENCFF777OHT
HepG2	PCBP2	ENCSR028ITN	ENCFF589KQV
HepG2	PES1	ENCSR496ETJ	ENCFF544SXC
HepG2	PHF6	ENCSR681SMT	ENCFF780CDA
HepG2	PKM	ENCSR656DQV	ENCFF986IQC
HepG2	PNPT1	ENCSR880DEH	ENCFF262ZNL
HepG2	PPIG	ENCSR620HAA	ENCFF387EFD
HepG2	PPIL4	ENCSR851KEX	ENCFF713HDI
HepG2	PRPF4	ENCSR215FRI	ENCFF912UQG
HepG2	PRPF6	ENCSR529QEZ	ENCFF308GIE
HepG2	PRPF8	ENCSR998MZP	ENCFF232MJZ
HepG2	PSIP1	ENCSR744YVR	ENCFF115BPB
HepG2	PTBP1	ENCSR064DXG	ENCFF081GDG
HepG2	PUF60	ENCSR648BSC	ENCFF559OZJ
HepG2	PUM1	ENCSR945XKW	ENCFF560GBW
HepG2	PUM2	ENCSR210DML	ENCFF380YLJ
HepG2	PUS1	ENCSR296ERI	ENCFF958TBN
HepG2	QKI	ENCSR330YOU	ENCFF103PLX
HepG2	RAVER1	ENCSR576GOW	ENCFF067GWP
HepG2	RBFOX2	ENCSR767LLP	ENCFF602CHO
HepG2	RBM15	ENCSR599PXD	ENCFF786OPW
HepG2	RBM17	ENCSR385TMY	ENCFF344VKK
HepG2	RBM22	ENCSR330KHN	ENCFF532VWT
HepG2	RBM25	ENCSR610AEI	ENCFF199QND
HepG2	RBM27	ENCSR222SMI	ENCFF733PFH
HepG2	RBM34	ENCSR318HAT	ENCFF014MKS
HepG2	RBM39	ENCSR760EGM	ENCFF380JTO
HepG2	RBM47	ENCSR711ZJQ	ENCFF012EPU
HepG2	RCC2	ENCSR685JXU	ENCFF108PFJ
HepG2	RECQL	ENCSR572AMC	ENCFF518SOH
HepG2	RPL23A	ENCSR706SXN	ENCFF488NTT
HepG2	RPLP0	ENCSR082YGI
HepG2	RPS10	ENCSR410UHJ	ENCFF678CWS
HepG2	RPS19	ENCSR486AIO	ENCFF937ETQ
HepG2	RPS2	ENCSR667RIA	ENCFF344YEO
HepG2	RPS3A	ENCSR118VQR	ENCFF019BLA
HepG2	RPS5	ENCSR838SMC	ENCFF254VSB
HepG2	RRP9	ENCSR471GIS	ENCFF056CVC
HepG2	RTF1	ENCSR906WTM	ENCFF194IPC
HepG2	SAFB2	ENCSR110ZYD	ENCFF947SKW
HepG2	SART3	ENCSR011BBS	ENCFF252XFI
HepG2	SBDS	ENCSR343DHN	ENCFF584XCH
HepG2	SERBP1	ENCSR820ROH	ENCFF527OSK
HepG2	SF1	ENCSR644AIM	ENCFF939XNE
HepG2	SF3A3	ENCSR374NMJ	ENCFF945QLO
HepG2	SF3B1	ENCSR896CFV	ENCFF471CBD
HepG2	SF3B4	ENCSR148MQK	ENCFF973TMX
HepG2	SFPQ	ENCSR782MXN	ENCFF094KRM
HepG2	SLBP	ENCSR519KXM	ENCFF562ZGW
HepG2	SLTM	ENCSR185JGT	ENCFF622OFH
HepG2	SMN1	ENCSR090UMI	ENCFF127NRA
HepG2	SMNDC1	ENCSR995ZGJ	ENCFF092YET
HepG2	SND1	ENCSR398LZW	ENCFF931OQK
HepG2	SNRNP200	ENCSR003LSA	ENCFF429OPQ
HepG2	SNRNP70	ENCSR635BOO	ENCFF979DNR
HepG2	SRFBP1	ENCSR153GKS	ENCFF205QST
HepG2	SRP68	ENCSR167JPY	ENCFF902AKA
HepG2	SRSF1	ENCSR094KBY	ENCFF651GFP
HepG2	SRSF3	ENCSR376FGR	ENCFF459QWA
HepG2	SRSF5	ENCSR781YNI
HepG2	SRSF5	ENCSR447UCG
HepG2	SRSF7	ENCSR017PRS
HepG2	SRSF9	ENCSR597XHH	ENCFF601OFU
HepG2	SSB	ENCSR278CHI	ENCFF643KMA
HepG2	SSRP1	ENCSR422JMS	ENCFF286WVL
HepG2	STAU1	ENCSR124KCF	ENCFF220NWQ
HepG2	STIP1	ENCSR871BXO	ENCFF077SNT
HepG2	SUB1	ENCSR997FOT	ENCFF868ZFH
HepG2	SUCLG1	ENCSR810JYX	ENCFF690IGS
HepG2	SUGP2	ENCSR837QDN	ENCFF651MFV
HepG2	SUPT6H	ENCSR281KCL	ENCFF080OKW
HepG2	SUPV3L1	ENCSR995RPB	ENCFF760IOG
HepG2	TAF15	ENCSR998RZI	ENCFF109SNV
HepG2	TARDBP	ENCSR527QNC	ENCFF758XOV
HepG2	TBRG4	ENCSR741YCA	ENCFF829KGT
HepG2	TFIP11	ENCSR573UBF	ENCFF667GIL
HepG2	TIA1	ENCSR057GCF	ENCFF496QSP
HepG2	TIAL1	ENCSR450VQO	ENCFF025APP
HepG2	TRA2A	ENCSR030GZQ	ENCFF381KLS
HepG2	TRIM56	ENCSR309HXK	ENCFF986NDG
HepG2	TROVE2	ENCSR946OFN	ENCFF634QDI
HepG2	TUFM	ENCSR459EMR	ENCFF453FSL
HepG2	U2AF1	ENCSR372UWV	ENCFF212KEA
HepG2	U2AF2	ENCSR622MCX	ENCFF930SEB
HepG2	U2AF2	ENCSR426UUG	ENCFF930SEB
HepG2	UBE2L3	ENCSR424JSU	ENCFF535YDA
HepG2	UCHL5	ENCSR684HTV	ENCFF558UKC
HepG2	UPF1	ENCSR689MIY	ENCFF017JPP
HepG2	UPF2	ENCSR318OXM	ENCFF271UXZ
HepG2	UTP18	ENCSR269ZAO	ENCFF043NQT
HepG2	UTP3	ENCSR910ECL	ENCFF974SCD
HepG2	XPO5	ENCSR778RWJ	ENCFF703DYL
HepG2	XRCC5	ENCSR732IYM	ENCFF401RXS
HepG2	XRCC6	ENCSR500WHE	ENCFF229TWD
HepG2	XRN2	ENCSR347ZHQ	ENCFF243JXJ
HepG2	YBX3	ENCSR494VSD	ENCFF188RMG
HepG2	ZC3H8	ENCSR696JWA	ENCFF697NGR
HepG2	ZNF622	ENCSR518JXY	ENCFF429EKS
HepG2	ZRANB2	ENCSR081QQH	ENCFF067OXZ
K562	AARS	ENCSR599UDS	ENCFF258JHJ
K562	AATF	ENCSR973QSV	ENCFF006MOL
K562	ABCF1	ENCSR721MXZ	ENCFF359WLF
K562	ADAR	ENCSR164TLB	ENCFF895RBR
K562	AGGF1	ENCSR812TLY	ENCFF075GSB
K562	AGO1	ENCSR268JDD	ENCFF752NXK
K562	AGO2	ENCSR495YSS
K562	AGO3	ENCSR207QGW
K562	AKAP1	ENCSR338CON	ENCFF078VVQ
K562	AKAP8	ENCSR000YYN	ENCFF426NIQ
K562	AKAP8L	ENCSR809ISU	ENCFF110QUU
K562	APOBEC3C	ENCSR963RLK	ENCFF937YFU
K562	AQR	ENCSR624OUI	ENCFF881OPB
K562	ASCC1	ENCSR253DCB	ENCFF353FPL
K562	ATP5C1	ENCSR231DXJ	ENCFF269ZSM
K562	AUH	ENCSR395FYF	ENCFF575BBV
K562	BCCIP	ENCSR606QIX	ENCFF254FXJ
K562	BCLAF1	ENCSR410ZPU	ENCFF209ERP
K562	BOP1	ENCSR775TMW	ENCFF054JWT
K562	BUD13	ENCSR267RHP	ENCFF177JQG
K562	CCAR1	ENCSR386YEV	ENCFF005ZVJ
K562	CCAR2	ENCSR984CLJ	ENCFF076JPA
K562	CCDC124	ENCSR874ZLI	ENCFF023LOM
K562	CELF1	ENCSR351CNN	ENCFF509FGV
K562	CELF1	ENCSR605MFS	ENCFF509FGV
K562	CIRBP	ENCSR056QEW	ENCFF447XRQ
K562	CKAP4	ENCSR952OOP	ENCFF756MNS
K562	CNOT7	ENCSR113PYX	ENCFF262WIS
K562	CNOT8	ENCSR312HJY
K562	CPEB4	ENCSR795VAK	ENCFF807BMD
K562	CPSF6	ENCSR384BDV	ENCFF237PUS
K562	CPSF7	ENCSR222LRL	ENCFF569LTY
K562	CSTF2	ENCSR885YOI	ENCFF562OFU
K562	CSTF2T	ENCSR286OKW	ENCFF326YKQ
K562	DAZAP1	ENCSR907UTB	ENCFF394AJI
K562	DDX1	ENCSR208GPE	ENCFF235VSZ
K562	DDX19B	ENCSR281IUF	ENCFF932CZM
K562	DDX21	ENCSR961WVL
K562	DDX24	ENCSR067LLB	ENCFF418XXY
K562	DDX27	ENCSR584LDM	ENCFF551NBH
K562	DDX28	ENCSR205VSQ	ENCFF676LCX
K562	DDX3X	ENCSR000KYM	ENCFF907HVC
K562	DDX47	ENCSR155EZL	ENCFF837WZN
K562	DDX47	ENCSR334HNJ	ENCFF837WZN
K562	DDX51	ENCSR029LGJ	ENCFF362TRS
K562	DDX52	ENCSR560RSZ	ENCFF699TOM
K562	DDX55	ENCSR856CJK	ENCFF059ZEV
K562	DDX6	ENCSR119QWQ	ENCFF642OYI
K562	DHX30	ENCSR345VVZ	ENCFF730NNR
K562	DKC1	ENCSR494UDF	ENCFF401XOS
K562	DNAJC2	ENCSR577OVP	ENCFF621LMX
K562	DNAJC21	ENCSR079LMZ	ENCFF592CNX
K562	DROSHA	ENCSR624XHG	ENCFF926NRS
K562	EEF2	ENCSR181RLB	ENCFF726OHY
K562	EFTUD2	ENCSR117WLY	ENCFF582DBT
K562	EIF2S1	ENCSR546MBH	ENCFF309ERQ
K562	EIF2S2	ENCSR076PMZ	ENCFF096SIE
K562	EIF3A	ENCSR258VGD	ENCFF665EUP
K562	EIF3D	ENCSR660ETT	ENCFF175XVT
K562	EIF3G	ENCSR143UET	ENCFF117QRX
K562	EIF4A3	ENCSR961YAG	ENCFF313ILW
K562	EIF4B	ENCSR774BXV	ENCFF402SEW
K562	EIF4G1	ENCSR712CSN	ENCFF900AVX
K562	EIF4G2	ENCSR040FSN	ENCFF303QXT
K562	ESF1	ENCSR077BPR	ENCFF480XUZ
K562	EWSR1	ENCSR831YGP	ENCFF288AJS
K562	EXOSC9	ENCSR812EIA	ENCFF097RYS
K562	FAM120A	ENCSR492BKM	ENCFF128AXP
K562	FASTKD2	ENCSR608IAI	ENCFF840SGC
K562	FIP1L1	ENCSR511BNY	ENCFF068COB
K562	FKBP4	ENCSR379VXW	ENCFF033QZD
K562	FMR1	ENCSR555LCE	ENCFF446LLD
K562	FTO	ENCSR688GVV	ENCFF401TEJ
K562	FUBP3	ENCSR373KOF	ENCFF508NSC
K562	FUS	ENCSR325OOM	ENCFF567PBH
K562	FXR1	ENCSR780YFF	ENCFF554GUL
K562	FXR2	ENCSR577XBW
K562	FXR2	ENCSR139BIJ
K562	G3BP1	ENCSR792CBM	ENCFF698KXR
K562	G3BP2	ENCSR246SOU	ENCFF166URD
K562	GEMIN5	ENCSR398GHW	ENCFF717ROU
K562	GLRX3	ENCSR874DVZ	ENCFF473LAF
K562	GPKOW	ENCSR967QNT	ENCFF999KQW
K562	GRSF1	ENCSR835RMN	ENCFF159GWF
K562	GRWD1	ENCSR528ASX	ENCFF830RQW
K562	GTF2F1	ENCSR188IPO	ENCFF937WAH
K562	HLTF	ENCSR958NDU	ENCFF697AUE
K562	HNRNPA0	ENCSR552NBS	ENCFF975PFA
K562	HNRNPA1	ENCSR048BWH	ENCFF258VNP
K562	HNRNPA2B1	ENCSR794NUE	ENCFF964QGK
K562	HNRNPAB	ENCSR778WPL	ENCFF877ZFC
K562	HNRNPC	ENCSR470PRV	ENCFF312MYV
K562	HNRNPC	ENCSR634KBO	ENCFF312MYV
K562	HNRNPF	ENCSR392HSJ	ENCFF542IZE
K562	HNRNPK	ENCSR529JNJ	ENCFF757KYW
K562	HNRNPL	ENCSR563YIS	ENCFF467XNJ
K562	HNRNPM	ENCSR746NIM	ENCFF230MRI
K562	HNRNPU	ENCSR732ICL	ENCFF744FRY
K562	HNRNPU	ENCSR047IUS	ENCFF744FRY
K562	HNRNPUL1	ENCSR034VBA	ENCFF225SXO
K562	HSPD1	ENCSR222ABK	ENCFF842GWK
K562	IGF2BP1	ENCSR629EWX
K562	IGF2BP2	ENCSR952RRH	ENCFF679KRQ
K562	IGF2BP3	ENCSR302JQA	ENCFF687ZMC
K562	IGF2BP3	ENCSR481YXD	ENCFF687ZMC
K562	ILF2	ENCSR126ARZ	ENCFF054ZUA
K562	ILF3	ENCSR269HQA	ENCFF888JIH
K562	KHDRBS1	ENCSR023HWI	ENCFF211XVR
K562	KHSRP	ENCSR561CBC	ENCFF645NUN
K562	KIF1C	ENCSR823WTA	ENCFF466ZOK
K562	KRR1	ENCSR244SIO	ENCFF265DDR
K562	LARP4	ENCSR866XLI	ENCFF978RNO
K562	LARP7	ENCSR770OWW	ENCFF924LZP
K562	LIN28B	ENCSR598YQX	ENCFF587YDY
K562	LSM11	ENCSR762FEO	ENCFF604JQZ
K562	MAGOH	ENCSR849STR	ENCFF125HDY
K562	MAK16	ENCSR517JHY	ENCFF724GUC
K562	MATR3	ENCSR792XFP	ENCFF250FEM
K562	MBNL1	ENCSR222COT	ENCFF692CYY
K562	METAP2	ENCSR952QDQ	ENCFF368CXX
K562	MSI2	ENCSR169QQW	ENCFF255KSM
K562	MTPAP	ENCSR631RFX	ENCFF163XRC
K562	NAA15	ENCSR945GUR	ENCFF095HAO
K562	NCBP2	ENCSR361LBE	ENCFF598CLI
K562	NELFE	ENCSR201WFU	ENCFF471ZRU
K562	NFX1	ENCSR007XKL	ENCFF678SJQ
K562	NOL12	ENCSR227AVS	ENCFF830PQW
K562	NONO	ENCSR398HXV	ENCFF922VKT
K562	NPM1	ENCSR346DZQ	ENCFF872GLW
K562	NSUN2	ENCSR829EFL	ENCFF211UUQ
K562	NUFIP2	ENCSR754RJA	ENCFF582EDP
K562	NUSAP1	ENCSR927XBT	ENCFF190ZDZ
K562	PA2G4	ENCSR309PPC	ENCFF253GVU
K562	PABPC1	ENCSR192GBD	ENCFF023FZU
K562	PABPC4	ENCSR047EEG	ENCFF813HDB
K562	PABPN1	ENCSR416ZJH	ENCFF411XGX
K562	PAPOLA	ENCSR368ZRP
K562	PARN	ENCSR306IOF	ENCFF380RSW
K562	PCBP1	ENCSR545AIK	ENCFF678PSD
K562	PCBP2	ENCSR648QFY	ENCFF813YGH
K562	PES1	ENCSR891DYO	ENCFF037GLZ
K562	PHF6	ENCSR322XVS	ENCFF133LGV
K562	PKM	ENCSR978CSQ	ENCFF097BUP
K562	PNPT1	ENCSR191VWK	ENCFF165WDM
K562	POLR2G	ENCSR936TED
K562	PPIG	ENCSR529MBZ	ENCFF896QBX
K562	PPIL4	ENCSR556FNN	ENCFF089MXA
K562	PPP1R8	ENCSR844QNT	ENCFF851KQP
K562	PRPF6	ENCSR783LUA	ENCFF858SGI
K562	PRPF8	ENCSR137HKS	ENCFF279QZK
K562	PSIP1	ENCSR611LQB	ENCFF921FNN
K562	PTBP1	ENCSR527IVX	ENCFF316AAS
K562	PTBP1	ENCSR239BCO	ENCFF316AAS
K562	PUF60	ENCSR558XNA	ENCFF457QMW
K562	PUM1	ENCSR745WVZ	ENCFF392JZH
K562	PUM2	ENCSR118XYK	ENCFF537WVS
K562	PUS1	ENCSR618IQH	ENCFF979PQM
K562	QKI	ENCSR256PLH	ENCFF096LJD
K562	RAVER1	ENCSR904BCZ	ENCFF377FQF
K562	RBFOX2	ENCSR336DFS	ENCFF128FXL
K562	RBM15	ENCSR385UPQ	ENCFF571OGX
K562	RBM17	ENCSR898OPN	ENCFF639THW
K562	RBM22	ENCSR947OIM	ENCFF349MKR
K562	RBM25	ENCSR149DMY	ENCFF798CLR
K562	RBM3	ENCSR675KPR
K562	RBM34	ENCSR560AYQ	ENCFF617BWZ
K562	RBM39	ENCSR678WOA	ENCFF076DKC
K562	RCC2	ENCSR921KDS	ENCFF976XXO
K562	RECQL	ENCSR310VND	ENCFF828GXG
K562	RECQL	ENCSR014VQS	ENCFF828GXG
K562	RPS10	ENCSR004RGI	ENCFF095WOT
K562	RPS19	ENCSR098NHI	ENCFF025WLS
K562	RPS3A	ENCSR788YGG	ENCFF882JPH
K562	RRP9	ENCSR210KJB	ENCFF007FYS
K562	RTF1	ENCSR783YSQ	ENCFF215IBE
K562	SAFB2	ENCSR770LYW	ENCFF614ESP
K562	SART3	ENCSR954HAY	ENCFF671PEQ
K562	SBDS	ENCSR219DXZ	ENCFF219NYW
K562	SERBP1	ENCSR925RNE	ENCFF815LYM
K562	SF1	ENCSR628JYB
K562	SF1	ENCSR562CCA
K562	SF3A3	ENCSR454KYR	ENCFF178MQD
K562	SF3B1	ENCSR047QHX	ENCFF182FXU
K562	SF3B4	ENCSR081XRA	ENCFF306LGJ
K562	SFPQ	ENCSR535YPK	ENCFF433SCM
K562	SLBP	ENCSR112YTD	ENCFF346XLY
K562	SLTM	ENCSR234YMW	ENCFF007NMP
K562	SMN1	ENCSR129ROE	ENCFF663LPH
K562	SMNDC1	ENCSR408SDL	ENCFF345TUX
K562	SND1	ENCSR232XRZ	ENCFF202NVK
K562	SNRNP200	ENCSR943LIB	ENCFF867EPW
K562	SRFBP1	ENCSR813NZP	ENCFF740EME
K562	SRP68	ENCSR312SRB	ENCFF429LSI
K562	SRPK2	ENCSR524YXQ	ENCFF703HQJ
K562	SRSF1	ENCSR066VOO	ENCFF707RAF
K562	SRSF5	ENCSR906RHU	ENCFF583VTY
K562	SRSF7	ENCSR464ADT
K562	SSB	ENCSR891AXF	ENCFF577UDS
K562	SSRP1	ENCSR902WSK	ENCFF437VBT
K562	STAU1	ENCSR777EDL	ENCFF018MCR
K562	STIP1	ENCSR082UWF	ENCFF550GFC
K562	SUB1	ENCSR047AJA	ENCFF016PCX
K562	SUCLG1	ENCSR101OPF	ENCFF306VJJ
K562	SUGP2	ENCSR192BPV	ENCFF529NIZ
K562	SUPT6H	ENCSR530BOP	ENCFF378LDV
K562	SUPV3L1	ENCSR778SIU	ENCFF611REF
K562	TAF15	ENCSR611ZAL	ENCFF911YRE
K562	TAF15	ENCSR031RZS	ENCFF911YRE
K562	TARDBP	ENCSR455TNF	ENCFF867OGE
K562	TARDBP	ENCSR134JRE	ENCFF867OGE
K562	TBRG4	ENCSR079IPT	ENCFF037LGQ
K562	TFIP11	ENCSR911DGK	ENCFF451VHL
K562	TIA1	ENCSR694LKY	ENCFF584EWM
K562	TIAL1	ENCSR927TSP	ENCFF435QCO
K562	TRA2A	ENCSR916WOI	ENCFF154PED
K562	TRIM56	ENCSR300QFQ	ENCFF549CVO
K562	TRIP6	ENCSR152IWT	ENCFF633ELM
K562	TROVE2	ENCSR060KRD	ENCFF598IIY
K562	TUFM	ENCSR602AWR	ENCFF130ASM
K562	U2AF1	ENCSR342EDG	ENCFF404KPH
K562	U2AF2	ENCSR904CJQ	ENCFF468ZZD
K562	UBE2L3	ENCSR362XMY	ENCFF080LXL
K562	UCHL5	ENCSR678MVE	ENCFF467NVW
K562	UPF1	ENCSR251ABP	ENCFF864OIM
K562	UPF2	ENCSR810FHY	ENCFF370MSX
K562	UTP18	ENCSR165VBD	ENCFF571BIQ
K562	UTP3	ENCSR818TZM	ENCFF662ZBY
K562	WDR3	ENCSR334BTA	ENCFF726HHB
K562	WDR43	ENCSR341PZW	ENCFF208SEB
K562	WRN	ENCSR165BCF	ENCFF710BWH
K562	XPO5	ENCSR453HKS	ENCFF595SNA
K562	XRCC5	ENCSR715XZS	ENCFF574IUQ
K562	XRCC6	ENCSR232CPD	ENCFF740OOP
K562	XRN2	ENCSR717SJA	ENCFF740XRM
K562	YBX3	ENCSR306EIU	ENCFF566DSC
K562	YTHDC2	ENCSR843LYF	ENCFF503PZO
K562	ZC3H8	ENCSR448JAM	ENCFF027MMT
K562	ZRANB2	ENCSR850PWM	ENCFF702EYM

## Sheet: eCLIP
Table S2 - ENCODE accessions for eCLIP experiments
Cell Line	Target	Experiment	File(s)
HepG2	SRSF1	ENCSR989VIY	ENCFF953OZR	ENCFF832WNY
HepG2	(control)	ENCSR499ZCU	ENCFF445NNG
K562	SRSF1	ENCSR432XUP	ENCFF374XWQ	ENCFF833PXB
K562	(control)	ENCSR925TYQ	ENCFF913MGS
